# Supplementary material for: Synthesis and Electrochromic Properties of Triphenylamine-Based Aromatic Poly(amide-imide)s
Source: Polymers (Basel). 2025 Apr 23;17(9):1152. doi: 10.3390/polym17091152 (PMC12073670; doi:10.3390/polym17091152)
Supplement: Supplementary file 1 [file polymers-17-01152-s001.zip]

Archive with 1 entries (1 files):
- polymers-3575205-supplementary.pdf
